# Supplementary material for: Factors Associated with Acute Colonic Pseudo-Obstruction After Cesarean Section: A Systematic Review and Meta-Analysis
Source: J Clin Med. 2026 Apr 8;15(8):2817. doi: 10.3390/jcm15082817 (PMC13116141; doi:10.3390/jcm15082817)
Supplement: Supplementary file 1 [file jcm-15-02817-s001.zip]

Archive with 1 entries (1 files):
- jcm-4218733-supplementary.pdf
